# Supplementary material for: Cytosolic DNA inhibits rDNA transcription by retaining the RNA polymerase I transcription machinery
Source: EMBO J. 2026 May 5;45(12):4153–75. doi: 10.1038/s44318-026-00792-2 (PMC13270134; doi:10.1038/s44318-026-00792-2)
Supplement: Supplementary file 3 — Source data Fig. 1 [file 44318_2026_792_MOESM3_ESM.zip]

Archive with 8 entries (4 files):
- Source data for Figure 1/
- Source data for Figure 1/Gel data/
- Source data for Figure 1/Gel data/1D, E, G, I, and J.pdf
- Source data for Figure 1/Microscopy/
- Source data for Figure 1/Microscopy/1A.tif
- Source data for Figure 1/Numerical data/
- Source data for Figure 1/Numerical data/1F.xlsx
- Source data for Figure 1/Numerical data/1H.xlsx
