# Supplementary material for: Cytosolic DNA inhibits rDNA transcription by retaining the RNA polymerase I transcription machinery
Source: EMBO J. 2026 May 5;45(12):4153–75. doi: 10.1038/s44318-026-00792-2 (PMC13270134; doi:10.1038/s44318-026-00792-2)
Supplement: Supplementary file 3 — Source data Fig. 1 [file 44318_2026_792_MOESM3_ESM.zip › Source data for Figure 1/Numerical data/1F.xlsx]

## Sheet: Sheet1
	Relative binding affinity for UBTF
		Untreated			DNase I
	25 bp	0.92745	1.31116	0.76146	0.10908	0.08735	0.05336
	45 bp	5.08375	4.59633	5.30985	0.07634	0.12983	0.04535
	100 bp	7.59835	8.08763	7.20854	0.13246	0.06233	0.08752
	Relative binding affinity for POLR1A
		Untreated			DNase I
	25 bp	0.99522	1.0987	0.90617	0.05226	0.07114	0.03299
	45 bp	3.17266	2.91364	2.84352	0.13109	0.04762	0.06874
	100 bp	4.29158	4.07454	3.9678	0.14399	0.11055	0.07977
