# Supplementary material for: Cytosolic DNA inhibits rDNA transcription by retaining the RNA polymerase I transcription machinery
Source: EMBO J. 2026 May 5;45(12):4153–75. doi: 10.1038/s44318-026-00792-2 (PMC13270134; doi:10.1038/s44318-026-00792-2)
Supplement: Supplementary file 3 — Source data Fig. 1 [file 44318_2026_792_MOESM3_ESM.zip › Source data for Figure 1/Numerical data/1H.xlsx]

## Sheet: Sheet1
	Relative binding affinity for UBTF
		Untreated			DNase I
	AT	0.99275	0.92896	1.07829	0.05725	0.08735	0.04754
	CG	1.04812	1.10664	0.95171	0.04245	0.07887	0.09823
	Relative binding affinity for POLR1A
		Untreated			DNase I
	AT	1.0095	0.93886	1.05165	0.01094	0.02987	0.04988
	CG	1.02192	0.92725	1.07986	0.02967	0.06872	0.03627
