# Supplementary material for: Cytosolic DNA inhibits rDNA transcription by retaining the RNA polymerase I transcription machinery
Source: EMBO J. 2026 May 5;45(12):4153–75. doi: 10.1038/s44318-026-00792-2 (PMC13270134; doi:10.1038/s44318-026-00792-2)
Supplement: Supplementary file 4 — Source data Fig. 2 [file 44318_2026_792_MOESM4_ESM.zip]

Archive with 44 entries (38 files):
- Source data for Figure 2/
- Source data for Figure 2/Gel data/
- Source data for Figure 2/Gel data/2C, E, and I.pdf
- Source data for Figure 2/Microscopy/
- Source data for Figure 2/Microscopy/2A/
- Source data for Figure 2/Microscopy/2A/2A_1.tif
- Source data for Figure 2/Microscopy/2A/2A_10.tif
- Source data for Figure 2/Microscopy/2A/2A_11.tif
- Source data for Figure 2/Microscopy/2A/2A_12.tif
- Source data for Figure 2/Microscopy/2A/2A_13.tif
- Source data for Figure 2/Microscopy/2A/2A_14.tif
- Source data for Figure 2/Microscopy/2A/2A_2.tif
- Source data for Figure 2/Microscopy/2A/2A_3.tif
- Source data for Figure 2/Microscopy/2A/2A_4.tif
- Source data for Figure 2/Microscopy/2A/2A_5.tif
- Source data for Figure 2/Microscopy/2A/2A_6.tif
- Source data for Figure 2/Microscopy/2A/2A_7.tif
- Source data for Figure 2/Microscopy/2A/2A_8.tif
- Source data for Figure 2/Microscopy/2A/2A_9.tif
- Source data for Figure 2/Microscopy/2G/
- Source data for Figure 2/Microscopy/2G/2G_1.tif
- Source data for Figure 2/Microscopy/2G/2G_10.tif
- Source data for Figure 2/Microscopy/2G/2G_11.tif
- Source data for Figure 2/Microscopy/2G/2G_12.tif
- Source data for Figure 2/Microscopy/2G/2G_13.tif
- Source data for Figure 2/Microscopy/2G/2G_14.tif
- Source data for Figure 2/Microscopy/2G/2G_15.tif
- Source data for Figure 2/Microscopy/2G/2G_16.tif
- Source data for Figure 2/Microscopy/2G/2G_17.tif
- Source data for Figure 2/Microscopy/2G/2G_18.tif
- Source data for Figure 2/Microscopy/2G/2G_2.tif
- Source data for Figure 2/Microscopy/2G/2G_3.tif
- Source data for Figure 2/Microscopy/2G/2G_4.tif
- Source data for Figure 2/Microscopy/2G/2G_5.tif
- Source data for Figure 2/Microscopy/2G/2G_6.tif
- Source data for Figure 2/Microscopy/2G/2G_7.tif
- Source data for Figure 2/Microscopy/2G/2G_8.tif
- Source data for Figure 2/Microscopy/2G/2G_9.tif
- Source data for Figure 2/Numerical data/
- Source data for Figure 2/Numerical data/2B.xlsx
- Source data for Figure 2/Numerical data/2D.xlsx
- Source data for Figure 2/Numerical data/2F.xlsx
- Source data for Figure 2/Numerical data/2H.xlsx
- Source data for Figure 2/Numerical data/2J.xlsx
