# Supplementary material for: Cytosolic DNA inhibits rDNA transcription by retaining the RNA polymerase I transcription machinery
Source: EMBO J. 2026 May 5;45(12):4153–75. doi: 10.1038/s44318-026-00792-2 (PMC13270134; doi:10.1038/s44318-026-00792-2)
Supplement: Supplementary file 4 — Source data Fig. 2 [file 44318_2026_792_MOESM4_ESM.zip › Source data for Figure 2/Numerical data/2B.xlsx]

## Sheet: Sheet1
	Cells with cytosolic UBTF (per 100 cells)
	Untreated	Cy3-ISD	Ara-C
	0	39	35
	2	45	39
	1	46	37
	Cells with cytosolic POLR1A (per 100 cells)
	Untreated	Cy3-ISD	Ara-C
	1	31	30
	2	33	29
	1	36	35
