# Supplementary material for: Cytosolic DNA inhibits rDNA transcription by retaining the RNA polymerase I transcription machinery
Source: EMBO J. 2026 May 5;45(12):4153–75. doi: 10.1038/s44318-026-00792-2 (PMC13270134; doi:10.1038/s44318-026-00792-2)
Supplement: Supplementary file 4 — Source data Fig. 2 [file 44318_2026_792_MOESM4_ESM.zip › Source data for Figure 2/Numerical data/2D.xlsx]

## Sheet: Sheet1
	UBTF subcellular distribution
	ISD (μg/ml)	Nuclear			Cytosolic
	0	0.89151	0.92989	1.1786	0.12098	0.08534	0.04136
	2	0.93785	1.04674	0.90866	0.28556	0.18976	0.24578
	5	0.70544	0.63568	0.50866	0.76776	0.70656	0.80689
	10	0.53074	0.43576	0.33457	0.8704	1.04963	1.1464
	POLR1A subcellular distribution
	ISD (μg/ml)	Nuclear			Cytosolic
	0	0.891	0.98536	1.12364	0.03553	0.10647	0.07469
	2	0.80766	0.75655	0.89876	0.26226	0.31576	0.21246
	5	0.47754	0.38743	0.34875	0.80645	0.72347	0.83468
	10	0.25876	0.32533	0.36875	0.88841	1.00429	1.1073
