# Supplementary material for: Cytosolic DNA inhibits rDNA transcription by retaining the RNA polymerase I transcription machinery
Source: EMBO J. 2026 May 5;45(12):4153–75. doi: 10.1038/s44318-026-00792-2 (PMC13270134; doi:10.1038/s44318-026-00792-2)
Supplement: Supplementary file 4 — Source data Fig. 2 [file 44318_2026_792_MOESM4_ESM.zip › Source data for Figure 2/Numerical data/2F.xlsx]

## Sheet: Sheet1
	UBTF subcellular distribution
	Ara-C (h)	Nuclear			Cytosolic
	0	1.10554	0.98097	0.9135	0.07659	0.03246	0.10866
	12	0.63443	0.54325	0.50455	0.21125	0.32245	0.19765
	24	0.32256	0.43478	0.35448	0.94109	0.99411	1.0648
	POLR1A subcellular distribution
	Ara-C (h)	Nuclear			Cytosolic
	0	0.9225	1.0725	1.005	0.03544	0.04338	0.10124
	12	0.33545	0.2028	0.24866	0.86469	0.75436	0.82457
	24	0.24136	0.18445	0.14689	0.93827	1.00206	1.05967
