# Supplementary material for: Cytosolic DNA inhibits rDNA transcription by retaining the RNA polymerase I transcription machinery
Source: EMBO J. 2026 May 5;45(12):4153–75. doi: 10.1038/s44318-026-00792-2 (PMC13270134; doi:10.1038/s44318-026-00792-2)
Supplement: Supplementary file 4 — Source data Fig. 2 [file 44318_2026_792_MOESM4_ESM.zip › Source data for Figure 2/Numerical data/2H.xlsx]

## Sheet: Sheet1
	Cells with cytosolic UBTF (per 100 cells)
	Untreated	CHX	CHX + LMB
	45	42	3
	38	46	2
	36	39	4
	Cells with cytosolic POLR1A (per 100 cells)
	Untreated	CHX	CHX + LMB
	29	37	4
	38	28	2
	33	31	2
