# Supplementary material for: Cytosolic DNA inhibits rDNA transcription by retaining the RNA polymerase I transcription machinery
Source: EMBO J. 2026 May 5;45(12):4153–75. doi: 10.1038/s44318-026-00792-2 (PMC13270134; doi:10.1038/s44318-026-00792-2)
Supplement: Supplementary file 4 — Source data Fig. 2 [file 44318_2026_792_MOESM4_ESM.zip › Source data for Figure 2/Numerical data/2J.xlsx]

## Sheet: Sheet1
	UBTF subcellular distribution
	HSV-1 (h)	Nuclear			Cytosolic
	0	0.99254	1.09109	0.9164	0.12501	0.04527	0.06181
	12	0.69852	0.65305	0.75824	0.41671	0.4892	0.36387
	24	0.2631	0.33404	0.36407	0.99855	1.08711	0.91453
	POLR1A subcellular distribution
	HSV-1 (h)	Nuclear			Cytosolic
	0	1.01008	0.92776	1.06216	0.09171	0.12594	0.02911
	12	0.76377	0.80941	0.72922	0.34415	0.56934	0.47081
	24	0.4268	0.39263	0.24916	1.00435	1.07288	0.92278
