# Supplementary material for: Cytosolic DNA inhibits rDNA transcription by retaining the RNA polymerase I transcription machinery
Source: EMBO J. 2026 May 5;45(12):4153–75. doi: 10.1038/s44318-026-00792-2 (PMC13270134; doi:10.1038/s44318-026-00792-2)
Supplement: Supplementary file 5 — Source data Fig. 3 [file 44318_2026_792_MOESM5_ESM.zip]

Archive with 43 entries (35 files):
- Source data for Figure 3/
- Source data for Figure 3/Gel data/
- Source data for Figure 3/Gel data/3H-L.pdf
- Source data for Figure 3/Microscopy/
- Source data for Figure 3/Microscopy/3A/
- Source data for Figure 3/Microscopy/3A/3A_1.tif
- Source data for Figure 3/Microscopy/3A/3A_2.tif
- Source data for Figure 3/Microscopy/3A/3A_3.tif
- Source data for Figure 3/Microscopy/3A/3A_4.tif
- Source data for Figure 3/Microscopy/3A/3A_5.tif
- Source data for Figure 3/Microscopy/3A/3A_6.tif
- Source data for Figure 3/Microscopy/3A/3A_7.tif
- Source data for Figure 3/Microscopy/3A/3A_8.tif
- Source data for Figure 3/Microscopy/3A/3A_9.tif
- Source data for Figure 3/Microscopy/3B/
- Source data for Figure 3/Microscopy/3B/3B_1.tif
- Source data for Figure 3/Microscopy/3B/3B_2.tif
- Source data for Figure 3/Microscopy/3B/3B_3.tif
- Source data for Figure 3/Microscopy/3B/3B_4.tif
- Source data for Figure 3/Microscopy/3B/3B_5.tif
- Source data for Figure 3/Microscopy/3B/3B_6.tif
- Source data for Figure 3/Microscopy/3B/3B_7.tif
- Source data for Figure 3/Microscopy/3B/3B_8.tif
- Source data for Figure 3/Microscopy/3B/3B_9.tif
- Source data for Figure 3/Microscopy/3D/
- Source data for Figure 3/Microscopy/3D/3D_1.tif
- Source data for Figure 3/Microscopy/3D/3D_2.tif
- Source data for Figure 3/Microscopy/3D/3D_3.tif
- Source data for Figure 3/Microscopy/3D/3D_4.tif
- Source data for Figure 3/Microscopy/3F/
- Source data for Figure 3/Microscopy/3F/3F_1.tif
- Source data for Figure 3/Microscopy/3F/3F_2.tif
- Source data for Figure 3/Microscopy/3F/3F_3.tif
- Source data for Figure 3/Microscopy/3F/3F_4.tif
- Source data for Figure 3/Microscopy/3F/3F_5.tif
- Source data for Figure 3/Microscopy/3F/3F_6.tif
- Source data for Figure 3/Microscopy/3F/3F_7.tif
- Source data for Figure 3/Microscopy/3F/3F_8.tif
- Source data for Figure 3/Microscopy/3F/3F_9.tif
- Source data for Figure 3/Numerical data/
- Source data for Figure 3/Numerical data/3C.xlsx
- Source data for Figure 3/Numerical data/3E.xlsx
- Source data for Figure 3/Numerical data/3G.xlsx
