# Supplementary material for: Cytosolic DNA inhibits rDNA transcription by retaining the RNA polymerase I transcription machinery
Source: EMBO J. 2026 May 5;45(12):4153–75. doi: 10.1038/s44318-026-00792-2 (PMC13270134; doi:10.1038/s44318-026-00792-2)
Supplement: Supplementary file 5 — Source data Fig. 3 [file 44318_2026_792_MOESM5_ESM.zip › Source data for Figure 3/Numerical data/3C.xlsx]

## Sheet: Sheet1
	Cytosolic dsDNA puncta per cell (60 cells were analyzed from three independent experiments)
		Untreated			Ara-C			Ara-C + cGAMP
	WT	1.8	1.9	2.1	12.4	13.2	14.1	2.4	2.1	3.4
	Wipi2-/-	5.5	6.6	6.4	23.3	25.1	26.2	23.4	25.3	23.8
	Atg5-/-	6.7	7.8	7.6	28.5	25.8	25.3	27.9	26.2	26.8
