# Supplementary material for: Cytosolic DNA inhibits rDNA transcription by retaining the RNA polymerase I transcription machinery
Source: EMBO J. 2026 May 5;45(12):4153–75. doi: 10.1038/s44318-026-00792-2 (PMC13270134; doi:10.1038/s44318-026-00792-2)
Supplement: Supplementary file 5 — Source data Fig. 3 [file 44318_2026_792_MOESM5_ESM.zip › Source data for Figure 3/Numerical data/3E.xlsx]

## Sheet: Sheet1
	Relative fluorescence intensity of Cy3-ISD
	Untreated	G150	cGAMP	G150 + cGAMP
	0.93212	2.68754	0.24965	0.21987
	1.07839	3.10985	0.34986	0.33645
	0.98948	2.39875	0.29844	0.31097
