# Supplementary material for: Cytosolic DNA inhibits rDNA transcription by retaining the RNA polymerase I transcription machinery
Source: EMBO J. 2026 May 5;45(12):4153–75. doi: 10.1038/s44318-026-00792-2 (PMC13270134; doi:10.1038/s44318-026-00792-2)
Supplement: Supplementary file 5 — Source data Fig. 3 [file 44318_2026_792_MOESM5_ESM.zip › Source data for Figure 3/Numerical data/3G.xlsx]

## Sheet: Sheet1
	Cytosolic dsDNA puncta per cell (60 cells were analyzed from three independent experiments)
		Untreated			Ara-C			Ara-C + cGAMP
	WT	2.3	1.4	4.3	15.2	17.4	13.2	4.2	3.1	2.5
	Sting-/-	7.8	10.1	8.7	31.5	28	27.4	31.4	26.9	28.5
	Ulk1/2-/-	1	3.3	2.7	14.6	16.3	12.4	6.5	2.5	3.2
