# Supplementary material for: Cytosolic DNA inhibits rDNA transcription by retaining the RNA polymerase I transcription machinery
Source: EMBO J. 2026 May 5;45(12):4153–75. doi: 10.1038/s44318-026-00792-2 (PMC13270134; doi:10.1038/s44318-026-00792-2)
Supplement: Supplementary file 6 — Source data Fig. 4 [file 44318_2026_792_MOESM6_ESM.zip]

Archive with 20 entries (15 files):
- Source data for Figure 4/
- Source data for Figure 4/Gel data/
- Source data for Figure 4/Gel data/4F.pdf
- Source data for Figure 4/Microscopy/
- Source data for Figure 4/Microscopy/4C/
- Source data for Figure 4/Microscopy/4C/4C_1.tif
- Source data for Figure 4/Microscopy/4C/4C_2.tif
- Source data for Figure 4/Microscopy/4C/4C_3.tif
- Source data for Figure 4/Microscopy/4C/4C_4.tif
- Source data for Figure 4/Numerical data/
- Source data for Figure 4/Numerical data/4A.xlsx
- Source data for Figure 4/Numerical data/4B.xlsx
- Source data for Figure 4/Numerical data/4D.xlsx
- Source data for Figure 4/Numerical data/4E.xlsx
- Source data for Figure 4/Numerical data/4G.xlsx
- Source data for Figure 4/Numerical data/4H.xlsx
- Source data for Figure 4/Numerical data/4I.xlsx
- Source data for Figure 4/Numerical data/4J.xlsx
- Source data for Figure 4/Numerical data/4K.xlsx
- Source data for Figure 4/Numerical data/4L.xlsx
