# Supplementary material for: Cytosolic DNA inhibits rDNA transcription by retaining the RNA polymerase I transcription machinery
Source: EMBO J. 2026 May 5;45(12):4153–75. doi: 10.1038/s44318-026-00792-2 (PMC13270134; doi:10.1038/s44318-026-00792-2)
Supplement: Supplementary file 6 — Source data Fig. 4 [file 44318_2026_792_MOESM6_ESM.zip › Source data for Figure 4/Numerical data/4A.xlsx]

## Sheet: Sheet1
	Relative 47S rRNA level
	0	2	5	10
	1.12433	0.89765	0.57425	0.30526
	0.99645	0.76465	0.64253	0.43137
	0.87922	0.98688	0.45644	0.49743
