# Supplementary material for: Cytosolic DNA inhibits rDNA transcription by retaining the RNA polymerase I transcription machinery
Source: EMBO J. 2026 May 5;45(12):4153–75. doi: 10.1038/s44318-026-00792-2 (PMC13270134; doi:10.1038/s44318-026-00792-2)
Supplement: Supplementary file 6 — Source data Fig. 4 [file 44318_2026_792_MOESM6_ESM.zip › Source data for Figure 4/Numerical data/4B.xlsx]

## Sheet: Sheet1
	Relative 47S rRNA level
	Untreated	25 bp	45 bp	100 bp
	0.96451	0.90863	0.62498	0.40874
	1.11482	0.84863	0.64721	0.49876
	0.92067	0.83867	0.57874	0.46986
