# Supplementary material for: Cytosolic DNA inhibits rDNA transcription by retaining the RNA polymerase I transcription machinery
Source: EMBO J. 2026 May 5;45(12):4153–75. doi: 10.1038/s44318-026-00792-2 (PMC13270134; doi:10.1038/s44318-026-00792-2)
Supplement: Supplementary file 6 — Source data Fig. 4 [file 44318_2026_792_MOESM6_ESM.zip › Source data for Figure 4/Numerical data/4D.xlsx]

## Sheet: Sheet1
	Relative 5-FUrd intensity
	Untreated	Cy3-ISD
	0.844595	0.413322
	1.11486	0.302114
	1.04054	0.378545
