# Supplementary material for: Cytosolic DNA inhibits rDNA transcription by retaining the RNA polymerase I transcription machinery
Source: EMBO J. 2026 May 5;45(12):4153–75. doi: 10.1038/s44318-026-00792-2 (PMC13270134; doi:10.1038/s44318-026-00792-2)
Supplement: Supplementary file 6 — Source data Fig. 4 [file 44318_2026_792_MOESM6_ESM.zip › Source data for Figure 4/Numerical data/4E.xlsx]

## Sheet: Sheet1
	Ratio of firefly luciferase to renilla luciferase activity
	ISD (μg/ml)	pIRES-Luc					pHrD-IRES-Luc
	0	0.38766	0.18663	0.34569	0.1214	0.15988	4.76657	5.12347	6.37655	5.65449	5.18657
	2	0.62544	0.37556	0.24976	0.1346	0.27655	4.87655	5.18655	3.87656	4.18766	4.69867
	5	0.62435	0.36545	0.27655	0.13345	0.14988	3.6657	4.58977	4.37655	3.40987	3.28766
	10	0.37655	0.14357	0.13488	0.14877	0.23756	2.48766	1.80988	2.29877	2.39087	1.77655
