# Supplementary material for: Cytosolic DNA inhibits rDNA transcription by retaining the RNA polymerase I transcription machinery
Source: EMBO J. 2026 May 5;45(12):4153–75. doi: 10.1038/s44318-026-00792-2 (PMC13270134; doi:10.1038/s44318-026-00792-2)
Supplement: Supplementary file 6 — Source data Fig. 4 [file 44318_2026_792_MOESM6_ESM.zip › Source data for Figure 4/Numerical data/4G.xlsx]

## Sheet: Sheet1
	Relative 47S rRNA level
	0	6	12	18	24
	0.90336	0.75672	0.63235	0.33533	0.28534
	1.07563	0.68434	0.55634	0.36888	0.29435
	1.02101	0.70434	0.52457	0.41054	0.31236
