# Supplementary material for: Cytosolic DNA inhibits rDNA transcription by retaining the RNA polymerase I transcription machinery
Source: EMBO J. 2026 May 5;45(12):4153–75. doi: 10.1038/s44318-026-00792-2 (PMC13270134; doi:10.1038/s44318-026-00792-2)
Supplement: Supplementary file 6 — Source data Fig. 4 [file 44318_2026_792_MOESM6_ESM.zip › Source data for Figure 4/Numerical data/4H.xlsx]

## Sheet: Sheet1
	Relative 47S rRNA level
		Untreated			Ara-C			Ara-C + cGAMP
	WT	0.9175	1.0723	1.0102	0.67656	0.56477	0.64377	0.95665	0.89657	0.93465
	Wipi2-/-	1.46466	1.67653	1.38655	0.36437	0.41755	0.30755	0.45666	0.41655	0.32545
	Atg5-/-	1.40865	1.53544	1.62656	0.29688	0.37654	0.36865	0.28988	0.40876	0.35466
