# Supplementary material for: Cytosolic DNA inhibits rDNA transcription by retaining the RNA polymerase I transcription machinery
Source: EMBO J. 2026 May 5;45(12):4153–75. doi: 10.1038/s44318-026-00792-2 (PMC13270134; doi:10.1038/s44318-026-00792-2)
Supplement: Supplementary file 6 — Source data Fig. 4 [file 44318_2026_792_MOESM6_ESM.zip › Source data for Figure 4/Numerical data/4I.xlsx]

## Sheet: Sheet1
	Ratio of firefly luciferase to renilla luciferase activity
		Untreated					Ara-C					Ara-C + cGAMP
	WT	3.34173	5.24191	4.21768	3.52118	3.72754	2.18008	2.0224	2.15606	2.59984	2.92922	3.72838	3.20307	3.31222	3.08485	3.61846
	Wipi2-/-	7.01702	5.68967	7.2577	6.17476	6.53462	1.61555	1.05539	1.38064	1.25742	1.01493	1.04212	1.08178	1.44757	1.29162	0.90012
	Atg5-/-	7.02147	6.23102	8.68518	7.38	6.82731	1.29475	0.98842	0.94371	1.4292	1.34459	0.9851	1.08106	1.37539	0.96344	1.62658
