# Supplementary material for: Cytosolic DNA inhibits rDNA transcription by retaining the RNA polymerase I transcription machinery
Source: EMBO J. 2026 May 5;45(12):4153–75. doi: 10.1038/s44318-026-00792-2 (PMC13270134; doi:10.1038/s44318-026-00792-2)
Supplement: Supplementary file 6 — Source data Fig. 4 [file 44318_2026_792_MOESM6_ESM.zip › Source data for Figure 4/Numerical data/4J.xlsx]

## Sheet: Sheet1
	Relative 47S rRNA level
		Untreated			HSV-1			HSV-1 + cGAMP
	WT	1.10454	0.91007	0.98496	0.38987	0.52454	0.46988	0.97356	0.91975	0.96984
	Sting-/-	0.84347	0.74736	0.81853	0.26864	0.28644	0.21874	0.19006	0.27866	0.24987
