# Supplementary material for: Cytosolic DNA inhibits rDNA transcription by retaining the RNA polymerase I transcription machinery
Source: EMBO J. 2026 May 5;45(12):4153–75. doi: 10.1038/s44318-026-00792-2 (PMC13270134; doi:10.1038/s44318-026-00792-2)
Supplement: Supplementary file 6 — Source data Fig. 4 [file 44318_2026_792_MOESM6_ESM.zip › Source data for Figure 4/Numerical data/4K.xlsx]

## Sheet: Sheet1
	Relative 47S rRNA level
		Untreated			HSV-1			HSV-1 + cGAMP
	WT	0.95288	1.12456	0.92257	0.40866	0.53097	0.43099	0.86989	0.94864	1.02568
	TBK1-/-	0.76988	0.80983	0.85876	0.39864	0.47239	0.37965	0.89099	0.73764	0.69864
