# Supplementary material for: Cytosolic DNA inhibits rDNA transcription by retaining the RNA polymerase I transcription machinery
Source: EMBO J. 2026 May 5;45(12):4153–75. doi: 10.1038/s44318-026-00792-2 (PMC13270134; doi:10.1038/s44318-026-00792-2)
Supplement: Supplementary file 6 — Source data Fig. 4 [file 44318_2026_792_MOESM6_ESM.zip › Source data for Figure 4/Numerical data/4L.xlsx]

## Sheet: Sheet1
	Relative 47S rRNA level
		Untreated			HSV-1			HSV-1 + cGAMP
	WT	0.88489	1.02878	1.08633	0.36984	0.42989	0.47643	0.90868	1.04753	0.93878
	Ulk1/2-/-	1.69863	1.49875	1.57686	0.74637	0.68764	0.83767	1.59897	1.49876	1.43874
	Atg5-/-	1.52986	1.46587	1.48765	0.22533	0.17664	0.29625	0.18633	0.20874	0.26973
