# Supplementary material for: Cytosolic DNA inhibits rDNA transcription by retaining the RNA polymerase I transcription machinery
Source: EMBO J. 2026 May 5;45(12):4153–75. doi: 10.1038/s44318-026-00792-2 (PMC13270134; doi:10.1038/s44318-026-00792-2)
Supplement: Supplementary file 7 — Source data Fig. 5 [file 44318_2026_792_MOESM7_ESM.zip]

Archive with 20 entries (15 files):
- Source data for Figure 5/
- Source data for Figure 5/Gel data/
- Source data for Figure 5/Gel data/5A.pdf
- Source data for Figure 5/Microscopy/
- Source data for Figure 5/Microscopy/5D/
- Source data for Figure 5/Microscopy/5D/5D_1.tif
- Source data for Figure 5/Microscopy/5D/5D_2.tif
- Source data for Figure 5/Microscopy/5D/5D_3.tif
- Source data for Figure 5/Microscopy/5D/5D_4.tif
- Source data for Figure 5/Microscopy/5D/5D_5.tif
- Source data for Figure 5/Microscopy/5D/5D_6.tif
- Source data for Figure 5/Microscopy/5D/5D_7.tif
- Source data for Figure 5/Microscopy/5D/5D_8.tif
- Source data for Figure 5/Microscopy/5D/5D_9.tif
- Source data for Figure 5/Numerical data/
- Source data for Figure 5/Numerical data/5B.xlsx
- Source data for Figure 5/Numerical data/5C.xlsx
- Source data for Figure 5/Numerical data/5E.xlsx
- Source data for Figure 5/Numerical data/5F.xlsx
- Source data for Figure 5/Numerical data/5G.xlsx
