# Supplementary material for: Cytosolic DNA inhibits rDNA transcription by retaining the RNA polymerase I transcription machinery
Source: EMBO J. 2026 May 5;45(12):4153–75. doi: 10.1038/s44318-026-00792-2 (PMC13270134; doi:10.1038/s44318-026-00792-2)
Supplement: Supplementary file 7 — Source data Fig. 5 [file 44318_2026_792_MOESM7_ESM.zip › Source data for Figure 5/Numerical data/5B.xlsx]

## Sheet: Sheet1
	Relative Click-iT HPG signal
		WT					WT + ISD					Wipi2-/-					Wipi2-/- + ISD
	Untreated	0.92228	0.74819	1.20259	1.06736	1.05959	0.60855	0.52088	0.80825	0.56467	0.53737	1.70985	1.60937	1.53307	1.30099	2.00985	0.34565	0.45053	0.29985	0.15335	0.1758
	Insulin	3.55679	4.09952	3.75579	4.32246	4.66753	2.48575	2.51096	2.70986	2.88534	3.00098	5.75432	5.38421	6.15769	5.57889	6.70946	1.60989	1.13457	2.10347	1.87696	1.67546
