# Supplementary material for: Cytosolic DNA inhibits rDNA transcription by retaining the RNA polymerase I transcription machinery
Source: EMBO J. 2026 May 5;45(12):4153–75. doi: 10.1038/s44318-026-00792-2 (PMC13270134; doi:10.1038/s44318-026-00792-2)
Supplement: Supplementary file 7 — Source data Fig. 5 [file 44318_2026_792_MOESM7_ESM.zip › Source data for Figure 5/Numerical data/5C.xlsx]

## Sheet: Sheet1
	Relative Click-iT HPG signal
		WT					Sting-/-					Ulk1/2-/-					Atg5-/-
	Untreated	1.00254	0.93274	0.90736	1.05964	1.09772	0.80988	0.78986	0.71866	0.87099	0.79752	1.79753	1.80875	1.69776	1.72099	1.63088	1.8643	1.57476	1.74766	1.59664	1.68528
	HSV-1	0.56926	0.47089	0.42876	0.39765	0.43988	0.25988	0.18609	0.15599	0.23753	0.21088	0.76873	0.64988	0.68794	0.74976	0.64166	0.24876	0.34535	0.33663	0.27958	0.26597
