# Supplementary material for: Cytosolic DNA inhibits rDNA transcription by retaining the RNA polymerase I transcription machinery
Source: EMBO J. 2026 May 5;45(12):4153–75. doi: 10.1038/s44318-026-00792-2 (PMC13270134; doi:10.1038/s44318-026-00792-2)
Supplement: Supplementary file 7 — Source data Fig. 5 [file 44318_2026_792_MOESM7_ESM.zip › Source data for Figure 5/Numerical data/5E.xlsx]

## Sheet: Sheet1
	EdU-positive cells (%)
	Untreated	Ara-C	Ara-C + cGAMP
	0.65	0.37	0.77
	0.77	0.42	0.76
	0.7	0.44	0.63
