# Supplementary material for: Cytosolic DNA inhibits rDNA transcription by retaining the RNA polymerase I transcription machinery
Source: EMBO J. 2026 May 5;45(12):4153–75. doi: 10.1038/s44318-026-00792-2 (PMC13270134; doi:10.1038/s44318-026-00792-2)
Supplement: Supplementary file 7 — Source data Fig. 5 [file 44318_2026_792_MOESM7_ESM.zip › Source data for Figure 5/Numerical data/5F.xlsx]

## Sheet: Sheet1
	Cell number (fold change)
		Untreated					ISD
	1	0.98	1.16	0.98	1.12	0.76	1.05	1.52	0.83	0.72	0.91
	2	1.81	1.38	0.8	1.27	1.41	1.34	0.99	0.83	0.69	1.11
	3	2.03	2.39	2.64	1.85	1.85	1.12	1.88	1.3	1.41	1.13
	4	3.55	3.95	4.38	4.42	3.91	2.39	3.15	2.5	2.07	1.96
