# Supplementary material for: Cytosolic DNA inhibits rDNA transcription by retaining the RNA polymerase I transcription machinery
Source: EMBO J. 2026 May 5;45(12):4153–75. doi: 10.1038/s44318-026-00792-2 (PMC13270134; doi:10.1038/s44318-026-00792-2)
Supplement: Supplementary file 7 — Source data Fig. 5 [file 44318_2026_792_MOESM7_ESM.zip › Source data for Figure 5/Numerical data/5G.xlsx]

## Sheet: Sheet1
	Cell number (fold change)
		WT					Wipi2-/-					WT + Ara-C					Wipi2-/- + Ara-C
	1	1.06	0.71	1.02	0.94	1.26	0.98	0.63	1.3	1.1	1.14	0.98	1.46	1.08	0.63	0.71	1.12	1.3	0.67	0.59	0.94
	2	1.65	1.54	1.89	1.42	1.57	2.36	2.05	1.85	2.13	2.09	1.18	1.07	1.13	1.14	1.54	1.26	1.18	1.17	1.22	1.11
	3	2.99	2.72	2.28	1.97	2.95	3.23	3.19	4.33	3.11	3.07	1.73	1.57	1.97	1.93	1.61	1.61	1.34	1.3	1.26	1.57
	4	4.69	4.88	3.82	4.57	4.92	5.98	5.04	6.73	6.06	5.98	3.43	3.74	2.76	2.8	3.43	2.24	2.68	2.6	1.81	2.01
