# Supplementary material for: Cytosolic DNA inhibits rDNA transcription by retaining the RNA polymerase I transcription machinery
Source: EMBO J. 2026 May 5;45(12):4153–75. doi: 10.1038/s44318-026-00792-2 (PMC13270134; doi:10.1038/s44318-026-00792-2)
Supplement: Supplementary file 8 — Expanded View and Appendix Source Data [file 44318_2026_792_MOESM8_ESM.zip]

Archive with 94 entries (70 files):
- Source data for Appendix Figure S1/
- Source data for Appendix Figure S1/Microscopy/
- Source data for Appendix Figure S1/Microscopy/S1/
- Source data for Appendix Figure S1/Microscopy/S1/S1_1.tif
- Source data for Appendix Figure S1/Microscopy/S1/S1_2.tif
- Source data for Appendix Figure S1/Microscopy/S1/S1_3.tif
- Source data for Appendix Figure S1/Microscopy/S1/S1_4.tif
- Source data for Appendix Figure S1/Microscopy/S1/S1_5.tif
- Source data for Appendix Figure S1/Microscopy/S1/S1_6.tif
- Source data for Appendix Figure S2/
- Source data for Appendix Figure S2/Numerical data/
- Source data for Appendix Figure S2/Numerical data/S2A.xlsx
- Source data for Appendix Figure S2/Numerical data/S2B.xlsx
- Source data for Figure EV1/
- Source data for Figure EV1/Gel data/
- Source data for Figure EV1/Gel data/EV1.pdf
- Source data for Figure EV2/
- Source data for Figure EV2/Gel data/
- Source data for Figure EV2/Gel data/EV2A, B, D, and F.pdf
- Source data for Figure EV2/Microscopy/
- Source data for Figure EV2/Microscopy/EV2E_1.tif
- Source data for Figure EV2/Microscopy/EV2E_10.tif
- Source data for Figure EV2/Microscopy/EV2E_11.tif
- Source data for Figure EV2/Microscopy/EV2E_12.tif
- Source data for Figure EV2/Microscopy/EV2E_13.tif
- Source data for Figure EV2/Microscopy/EV2E_14.tif
- Source data for Figure EV2/Microscopy/EV2E_15.tif
- Source data for Figure EV2/Microscopy/EV2E_16.tif
- Source data for Figure EV2/Microscopy/EV2E_17.tif
- Source data for Figure EV2/Microscopy/EV2E_18.tif
- Source data for Figure EV2/Microscopy/EV2E_19.tif
- Source data for Figure EV2/Microscopy/EV2E_2.tif
- Source data for Figure EV2/Microscopy/EV2E_20.tif
- Source data for Figure EV2/Microscopy/EV2E_21.tif
- Source data for Figure EV2/Microscopy/EV2E_22.tif
- Source data for Figure EV2/Microscopy/EV2E_23.tif
- Source data for Figure EV2/Microscopy/EV2E_24.tif
- Source data for Figure EV2/Microscopy/EV2E_3.tif
- Source data for Figure EV2/Microscopy/EV2E_4.tif
- Source data for Figure EV2/Microscopy/EV2E_5.tif
- Source data for Figure EV2/Microscopy/EV2E_6.tif
- Source data for Figure EV2/Microscopy/EV2E_7.tif
- Source data for Figure EV2/Microscopy/EV2E_8.tif
- Source data for Figure EV2/Microscopy/EV2E_9.tif
- Source data for Figure EV2/Numerical data/
- Source data for Figure EV2/Numerical data/EV2C.xlsx
- Source data for Figure EV2/Numerical data/EV2G.xlsx
- Source data for Figure EV3/
- Source data for Figure EV3/Gel data/
- Source data for Figure EV3/Gel data/EV3A, D, F, and G.pdf
- Source data for Figure EV3/Microscopy/
- Source data for Figure EV3/Microscopy/EV3B/
- Source data for Figure EV3/Microscopy/EV3B/EV3B_1.tif
- Source data for Figure EV3/Microscopy/EV3B/EV3B_10.tif
- Source data for Figure EV3/Microscopy/EV3B/EV3B_11.tif
- Source data for Figure EV3/Microscopy/EV3B/EV3B_12.tif
- Source data for Figure EV3/Microscopy/EV3B/EV3B_2.tif
- Source data for Figure EV3/Microscopy/EV3B/EV3B_3.tif
- Source data for Figure EV3/Microscopy/EV3B/EV3B_4.tif
- Source data for Figure EV3/Microscopy/EV3B/EV3B_5.tif
- Source data for Figure EV3/Microscopy/EV3B/EV3B_6.tif
- Source data for Figure EV3/Microscopy/EV3B/EV3B_7.tif
- Source data for Figure EV3/Microscopy/EV3B/EV3B_8.tif
- Source data for Figure EV3/Microscopy/EV3B/EV3B_9.tif
- Source data for Figure EV3/Numerical data/
- Source data for Figure EV3/Numerical data/EV3C.xlsx
- Source data for Figure EV3/Numerical data/EV3E.xlsx
- Source data for Figure EV4/
- Source data for Figure EV4/Gel data/
- Source data for Figure EV4/Gel data/EV4A, C, D, F, G, and J.pdf
- Source data for Figure EV4/Microscopy/
- Source data for Figure EV4/Microscopy/EV4H/
- Source data for Figure EV4/Microscopy/EV4H/EV4H_1.tif
- Source data for Figure EV4/Microscopy/EV4H/EV4H_2.tif
- Source data for Figure EV4/Microscopy/EV4H/EV4H_3.tif
- Source data for Figure EV4/Microscopy/EV4H/EV4H_4.tif
- Source data for Figure EV4/Microscopy/EV4H/EV4H_5.tif
- Source data for Figure EV4/Microscopy/EV4H/EV4H_6.tif
- Source data for Figure EV4/Microscopy/EV4H/EV4H_7.tif
- Source data for Figure EV4/Microscopy/EV4H/EV4H_8.tif
- Source data for Figure EV4/Microscopy/EV4K/
- Source data for Figure EV4/Microscopy/EV4K/EV4K_1.tif
- Source data for Figure EV4/Microscopy/EV4K/EV4K_2.tif
- Source data for Figure EV4/Microscopy/EV4K/EV4K_3.tif
- Source data for Figure EV4/Microscopy/EV4K/EV4K_4.tif
- Source data for Figure EV4/Microscopy/EV4K/EV4K_5.tif
- Source data for Figure EV4/Microscopy/EV4K/EV4K_6.tif
- Source data for Figure EV4/Numerical data/
- Source data for Figure EV4/Numerical data/EV4I.xlsx
- Source data for Figure EV4/Numerical data/EV4L.xlsx
- Source data for Figure EV5/
- Source data for Figure EV5/Numerical data/
- Source data for Figure EV5/Numerical data/EV5A.xlsx
- Source data for Figure EV5/Numerical data/EV5B.xlsx
