# Supplementary material for: Cytosolic DNA inhibits rDNA transcription by retaining the RNA polymerase I transcription machinery
Source: EMBO J. 2026 May 5;45(12):4153–75. doi: 10.1038/s44318-026-00792-2 (PMC13270134; doi:10.1038/s44318-026-00792-2)
Supplement: Supplementary file 8 — Expanded View and Appendix Source Data [file 44318_2026_792_MOESM8_ESM.zip › Source data for Appendix Figure S2/Numerical data/S2A.xlsx]

## Sheet: Sheet1
	Cell viability (%)
		Untreated					ISD
	1	95	96	89	98	95	97	94	95	89	98
	2	98	96	96	98	96	96	94	98	88	96
	3	94	92	96	98	96	96	98	92	98	92
	4	98	88	98	94	96	94	96	92	94	95
