# Supplementary material for: Cytosolic DNA inhibits rDNA transcription by retaining the RNA polymerase I transcription machinery
Source: EMBO J. 2026 May 5;45(12):4153–75. doi: 10.1038/s44318-026-00792-2 (PMC13270134; doi:10.1038/s44318-026-00792-2)
Supplement: Supplementary file 8 — Expanded View and Appendix Source Data [file 44318_2026_792_MOESM8_ESM.zip › Source data for Appendix Figure S2/Numerical data/S2B.xlsx]

## Sheet: Sheet1
	Cell viability (%)
		WT					Wipi2-/-					WT + Ara-C					Wipi2-/- + Ara-C
	1	88	94	96	95	97	96	94	98	94	96	92	91	88	94	95	86	88	93	96	93
	2	97	86	94	96	93	88	87	89	94	95	86	89	98	96	95	92	86	88	94	94
	3	94	89	95	93	87	87	94	89	88	87	88	94	96	96	92	93	94	97	94	89
	4	98	97	89	86	93	93	86	85	98	95	89	87	98	96	95	96	89	92	91	86
