# Supplementary material for: Cytosolic DNA inhibits rDNA transcription by retaining the RNA polymerase I transcription machinery
Source: EMBO J. 2026 May 5;45(12):4153–75. doi: 10.1038/s44318-026-00792-2 (PMC13270134; doi:10.1038/s44318-026-00792-2)
Supplement: Supplementary file 8 — Expanded View and Appendix Source Data [file 44318_2026_792_MOESM8_ESM.zip › Source data for Figure EV2/Numerical data/EV2C.xlsx]

## Sheet: Sheet1
	Relative Ifnb1 mRNA level
		Untreated			Ara-C			ISD			cGAMP
	WT	1.24452	0.91062	0.84486	38.9836	30.8657	29.9744	42.0983	34.9735	36.0984	70.8644	57.9477	60.3755
	Sting-/-	0.49723	0.34988	0.39876	1.39795	0.74367	0.50886	1.09836	0.97353	1.20953	1.20985	0.67989	0.48764
