# Supplementary material for: Cytosolic DNA inhibits rDNA transcription by retaining the RNA polymerase I transcription machinery
Source: EMBO J. 2026 May 5;45(12):4153–75. doi: 10.1038/s44318-026-00792-2 (PMC13270134; doi:10.1038/s44318-026-00792-2)
Supplement: Supplementary file 8 — Expanded View and Appendix Source Data [file 44318_2026_792_MOESM8_ESM.zip › Source data for Figure EV2/Numerical data/EV2G.xlsx]

## Sheet: Sheet1
	Relative nuclear UBTF level				Relative cytosolic UBTF level
	Untreated	CHX	CHX + LMB		Untreated	CHX	CHX + LMB
	1.02513	1.07919	1.97817		1.00803	1.0838	0.0553
	1.06356	1.12493	2.18562		0.94701	0.99196	0.10775
	0.9113	0.97393	1.92238		1.04505	0.84899	0.04936
	Relative nuclear POLR1A level				Relative cytosolic POLR1A level
	Untreated	CHX	CHX + LMB		Untreated	CHX	CHX + LMB
	1.07712	1.06998	1.67397		1.06317	0.88891	0.02622
	0.97534	1.03746	1.72332		0.93833	1.09847	0.05399
	0.94754	0.98651	1.92852		0.99851	0.9628	0.03197
