# Supplementary material for: Cytosolic DNA inhibits rDNA transcription by retaining the RNA polymerase I transcription machinery
Source: EMBO J. 2026 May 5;45(12):4153–75. doi: 10.1038/s44318-026-00792-2 (PMC13270134; doi:10.1038/s44318-026-00792-2)
Supplement: Supplementary file 8 — Expanded View and Appendix Source Data [file 44318_2026_792_MOESM8_ESM.zip › Source data for Figure EV3/Numerical data/EV3C.xlsx]

## Sheet: Sheet1
	LC3 puncta per cell (60 cells were analyzed from three independent experiments)
		Vector			STING-HA
	Untreated	3.3	2	3.9	3.5	2.6	3.1
	CQ	26.7	31.5	28.9	27.8	33.1	29.6
