# Supplementary material for: Cytosolic DNA inhibits rDNA transcription by retaining the RNA polymerase I transcription machinery
Source: EMBO J. 2026 May 5;45(12):4153–75. doi: 10.1038/s44318-026-00792-2 (PMC13270134; doi:10.1038/s44318-026-00792-2)
Supplement: Supplementary file 8 — Expanded View and Appendix Source Data [file 44318_2026_792_MOESM8_ESM.zip › Source data for Figure EV3/Numerical data/EV3E.xlsx]

## Sheet: Sheet1
	Relative LC3-PE level
		Vector			STING-HA
	Untreated	1.02446	1.1343	0.84124	0.90347	1.09222	0.98385
	CQ	3.64377	3.76944	3.47901	3.52948	3.68817	3.89751
	Relative SQSTM1 level
		Vector			STING-HA
	Untreated	1.02312	0.8862	1.09068	1.05185	0.93071	0.90636
	CQ	2.15431	2.07492	2.28412	2.26723	2.27722	2.12491
