# Supplementary material for: Cytosolic DNA inhibits rDNA transcription by retaining the RNA polymerase I transcription machinery
Source: EMBO J. 2026 May 5;45(12):4153–75. doi: 10.1038/s44318-026-00792-2 (PMC13270134; doi:10.1038/s44318-026-00792-2)
Supplement: Supplementary file 8 — Expanded View and Appendix Source Data [file 44318_2026_792_MOESM8_ESM.zip › Source data for Figure EV4/Numerical data/EV4I.xlsx]

## Sheet: Sheet1
	Cells with Cy3-ISD and UBTF co-localization (per 100 cells)
	Untreated	cGAMP
	43	9
	37	7
	35	11
	Cells with Cy3-ISD and SQSTM1 co-localization (per 100 cells)
	Untreated	cGAMP
	46	79
	37	84
	36	75
