# Supplementary material for: Cytosolic DNA inhibits rDNA transcription by retaining the RNA polymerase I transcription machinery
Source: EMBO J. 2026 May 5;45(12):4153–75. doi: 10.1038/s44318-026-00792-2 (PMC13270134; doi:10.1038/s44318-026-00792-2)
Supplement: Supplementary file 8 — Expanded View and Appendix Source Data [file 44318_2026_792_MOESM8_ESM.zip › Source data for Figure EV4/Numerical data/EV4L.xlsx]

## Sheet: Sheet1
	Cytosolic dsDNA puncta per cell (60 cells were analyzed from three independent experiments)
		Untreated			Ara-C			Ara-C + cGAMP
	WT	3.2	4.1	2	15.7	14.1	18.4	4.4	2.3	3
	SQSTM1-/-	10.2	6.8	7.2	27.8	28.6	32.2	26.5	29.6	25.7
