# Supplementary material for: Cytosolic DNA inhibits rDNA transcription by retaining the RNA polymerase I transcription machinery
Source: EMBO J. 2026 May 5;45(12):4153–75. doi: 10.1038/s44318-026-00792-2 (PMC13270134; doi:10.1038/s44318-026-00792-2)
Supplement: Supplementary file 8 — Expanded View and Appendix Source Data [file 44318_2026_792_MOESM8_ESM.zip › Source data for Figure EV5/Numerical data/EV5A.xlsx]

## Sheet: Sheet1
	Relative 47S rRNA level
	Untreated	ISD	ISD + cGAMP	ISD + cGAMP + C53
	0.90331	0.48664	0.87099	0.66877
	0.96133	0.50873	0.94877	0.59763
	1.13536	0.44864	0.89876	0.64988
