# Supplementary material for: Cytosolic DNA inhibits rDNA transcription by retaining the RNA polymerase I transcription machinery
Source: EMBO J. 2026 May 5;45(12):4153–75. doi: 10.1038/s44318-026-00792-2 (PMC13270134; doi:10.1038/s44318-026-00792-2)
Supplement: Supplementary file 8 — Expanded View and Appendix Source Data [file 44318_2026_792_MOESM8_ESM.zip › Source data for Figure EV5/Numerical data/EV5B.xlsx]

## Sheet: Sheet1
	Relative level of Ets1 or Gapdh
	Time (min)	WT			WT + ISD			Sting-/-			Sting-/- + ISD			Wipi2-/-			Wipi2-/- + ISD			WT Gapdh
	0	0.93382	1.04412	1.02206	0.91612	1.0688	1.01508	0.93439	1.01009	1.05552	0.97414	1.04454	0.98132	1.06152	0.95606	0.98242	1.03135	0.9488	1.01985	1.01504	0.93808	1.04688
	10	0.32969	0.25976	0.24208	0.26728	0.33777	0.34865	0.34665	0.30878	0.27676	0.35088	0.30877	0.28763	0.30299	0.27776	0.31099	0.33987	0.25877	0.26827	1.03877	0.98735	0.97653
	30	0.12099	0.08578	0.14977	0.07377	0.12876	0.09877	0.08499	0.11085	0.10989	0.06976	0.13988	0.08665	0.15909	0.10853	0.07767	0.09877	0.06099	0.08765	0.97555	1.03976	1.02888
	60	0.06987	0.10973	0.07088	0.09765	0.05087	0.07877	0.06978	0.08399	0.05988	0.08988	0.10099	0.065	0.07988	0.05087	0.09088	0.10491	0.0741	0.04909	1.00636	0.98347	0.96876
	90	0.03665	0.04087	0.07763	0.02988	0.05987	0.05077	0.01089	0.04663	0.03976	0.00089	0.05874	0.01978	0.00377	0.04655	0.01988	0.04876	0.02988	0.02988	0.89987	0.98368	0.95987
